# Supplementary material for: Binary Mixture of Neonicotinoid–Pyrethroid Insecticide: Impact on Survival, Cognitive Learning, and Memory in Apis mellifera jemenitica
Source: Biology (Basel). 2025 Jan 30;14(2):147. doi: 10.3390/biology14020147 (PMC11851376; doi:10.3390/biology14020147)
Supplement: Supplementary file 1 [file biology-14-00147-s001.zip]

Archive with 1 entries (1 files):
- Sublementary Tables and Figures.pdf
